# Supplementary material for: Antimicrobial and Oxidative Activities of Different Levels of Silver-Exchanged Zeolites X and ZSM-5 and Their Ecotoxicity
Source: Pharmaceuticals (Basel). 2024 Nov 25;17(12):1586. doi: 10.3390/ph17121586 (PMC11676760; doi:10.3390/ph17121586)
Supplement: Supplementary file 1 [file pharmaceuticals-17-01586-s001.zip]

Archive with 1 entries (1 files):
- pharmaceuticals-3278954-supplementary.pdf
